# Supplementary material for: Vaccine-Acquired SARS-CoV-2 Immunity versus Infection-Acquired Immunity: A Comparison of Three COVID-19 Vaccines
Source: Vaccines (Basel). 2022 Dec 15;10(12):2152. doi: 10.3390/vaccines10122152 (PMC9782527; doi:10.3390/vaccines10122152)
Supplement: Supplementary file 1 [file vaccines-10-02152-s001.zip]

Archive with 1 entries (1 files):
- vaccines-2070874-supplementary.pdf
